# Supplementary material for: A New Model of a Macular Buckle and a Refined Surgical Technique for the Treatment of Myopic Traction Maculopathy
Source: Vision (Basel). 2024 Jul 3;8(3):42. doi: 10.3390/vision8030042 (PMC11270332; doi:10.3390/vision8030042)
Supplement: Supplementary file 1 [file vision-08-00042-s001.zip]

Archive with 1 entries (1 files):
- vision-2860674-SI.mp4
